# Supplementary material for: Reorganization of E-cadherin into apical spot junctions mediates interlineage adhesion between epithelial and germline cells
Source: Front Cell Dev Biol. 2026 May 11;14:1807574. doi: 10.3389/fcell.2026.1807574 (PMC13199287; doi:10.3389/fcell.2026.1807574)
Supplement: Supplementary file 2 [file Table2.xlsx]

## Sheet: SJ distribution & actin int
data	stage	germline area (µm2)	NC_surface (µm2)	Actin Intensity SJ	Actin Intensity Shuffled Junctions	NND_SJ	NND_Shuffled Junctions	NND SJ (normalized to shuffled NND)	Min NND_SJ	Min NND_Shuffled Jucntions	CV NND_SJ	CV NND_Shuffled Junctions	SJ_size	SJ area proportion	SJ/area (/µm2)
221207_3	11	74283.7	95330.3	0.773793	0.999664	0.967052	0.881018	1.09765	0.409	0.3194	0.296177	0.361715	0.154977	7.24722	0.48193
221207_4	10b	53478.8	70865.3	0.702061	1.01368	1.14438	0.987583	1.15877	0.419	0.3536	0.336573	0.409096	0.1359	4.53067	0.339445
221207_5	10a	41707.5	60090.1	0.682	0.994662	1.11115	1.03837	1.07009	0.435	0.3624	0.379539	0.42601	0.157258	4.84477
221207_6	10a	38125.1	56036	0.77072	1.00468	1.05602	1.02722	1.02804	0.41	0.3454	0.384249	0.414438	0.13572	4.09143
221208_1	11	73159.7	91571.7	0.824428	0.995232	1.01697	0.929603	1.09398	0.337	0.3466	0.337934	0.381979	0.132351	5.02056	0.379338
221208_6	10b	52743.2	72576	0.826871	1.01477	1.06452	0.952426	1.1177	0.386	0.3612	0.323795	0.364986	0.157253	6.01653	0.384377
221208_7	10a	44910.2	60459.9	0.432804	1.00744	1.12846	1.06042	1.06416	0.348	0.334	0.37908	0.553366	0.115835	3.26131	0.280892
221208_8	11	61586	80435.6	0.591098	0.977138	0.96821	0.921873	1.05026	0.397	0.3414	0.356005	0.399399	0.125143	4.87841	0.38867
221208_9	11	75431.8	79831.5	0.572851	1.01496	0.909605	0.882046	1.03124	0.33	0.3218	0.386531	0.387103	0.110099	4.74085	0.435972
221208_10	10b	48807.3	72123.2	0.744264	0.983997	0.891706	0.826249	1.07922	0.376	0.3232	0.303206	0.349305	0.131507	7.01246	0.53139
221208_11	10a	36343.1	49302.8	0.736511	0.996828	0.893595	0.883162	1.01181	0.383	0.304	0.372628	0.350382	0.1616	7.61707	0.468922

## Sheet: NCFC area
data storage	NCFC area	stage
200818 series 3	39147.8	9
200818 series 6_2	21300.4	9
200820 series 16_2	21421.7	9
200820 series 18_4	24628	9
200820 series 2_1	20411	9
200820 series 3	22684.1	9
200822 series 9	28025.5	9
200824 series 4	32062.5	9
200827 series 1	23290.4	9
200827 series 2	21321.5	9
200827 series 3	28611	9
200827 series 6	22868.5	9
200827 series 7	24235.6	9
210215 series 13_1	35015.9	9
210215 series 15	50161.5	9
210215 series 6	35761	9
210215 series 7	30164.3	9
200818 series 11	78679.4	11
200818 series 13	69326.2	11
200824 sereis 10	87974.6	11
200824 series 13	85069.8	11
200824 series 6	91014.9	11
200824 series 8	84979.7	11
200824 series 9	95196.8	11
210215 series 12	106491	11
210215 series 17	111011	11
210215 series 4	114207	11
210215 series 1	65586.2	12
210215 series 10	64661.4	12
210215 series 18	56420.4	12
210215 series 2	54191.6	12
210215 series 9	75096.1	12
181001 series 4	51822.4	10a
200818 series 2	37644	10a
200820 series 14	39019.6	10a
200827 series 11	37996.5	10a
210209 series 14	50700.5	10a
210215 series 14	62201.9	10a
210215 series 16	73892.9	10a
200818 series 10	54382.1	10b
200818 series 15	88630.9	10b
200818 series 17	84205.7	10b
200824 sereis 1	81153.7	10b
200824 series 5	80969.4	10b
210215 series 19	75508.8	10b
210215 series 20	88437.2	10b

## Sheet: NC dumping data
data	GL	OO	NC	NCprop	NCarea	NCareastdev	NCareaCV	stage	genotype
211010 series 16	37278	10230.7	27047.2	0.725556	3570.04	1339.04	0.375078	10a	control
211013 series 7	37315	13568	23747.1	0.636394	3276.06	991.795	0.302741	10b	control
211010 series 11	47169.6	14263.8	32905.8	0.697606	4348.67	1363.97	0.313652	10b	control
211010 series 17	47642.8	13497.8	34145	0.716688	4559.49	1311.6	0.287664	10b	control
211010 series 5	50229.3	15875.4	34353.9	0.683942	4685.68	970.901	0.207206	10b	control
211010 series 20_2	53530.2	24135.5	29394.7	0.549124	4106.57	1282.62	0.312333	10b	control
211010 series 20_1	60066	19783	40283.1	0.670646	5519.36	1992.65	0.361029	10b	control
211010 series 14	61162.4	23979.2	37183.2	0.607942	5261.45	1251.17	0.2378	10b	control
211010 series 1	65817.3	25361	40456.3	0.614675	5397.8	1253.44	0.232213	10b	control
211010 series 2	66358.5	27125.3	39233.2	0.59123	6972.29	1606.26	0.230377	11	control
211010 series 19	67736.3	26258.5	41477.7	0.612342	5881.2	2036.07	0.3462	10b	control
211010 series 12	69657.2	27144	42513.2	0.61032	7429.92	1689.33	0.227369	10b	control
211010 series 21	70647.1	25720.3	44926.8	0.635933	5942.65	960.358	0.161604	10b	control
211013 series 2	71531.7	67727.4	3804.32	0.0531837	639.078	287.945	0.450562	12	control
211008 series 2	71788.7	37537.8	34251	0.477108	5288.59	710.3	0.134308	11	control
211013 series 5	73111.7	56990.3	16121.5	0.220505	2229.43	766.202	0.343676	11	control
211013 series 9	74266	44990.3	29275.7	0.3942	4164.22	734.143	0.176298	11	control
211008 series 5	74870.7	36609.7	38260.9	0.511027	4720.36	1550.49	0.328468	11	control
211013 series 1	75477.3	69530.8	5946.46	0.0787847	1103.56	218.274	0.197791	12	control
211010 series 4	81547.1	37972.9	43574.2	0.534344	6402.97	1408.02	0.219901	11	control
211008 series 7	81673.2	65116.3	16557	0.202722	2538.24	1009.93	0.397886	11	control
211010 series 7	81878.1	67420.5	14457.5	0.176574	2869.29	982.509	0.342422	11	control
211010 series 3	82875.7	46100.5	36775.2	0.443739	4896.14	1145.68	0.233997	11	control
211010 series 13	84020.3	71100.6	12919.8	0.153769	2350.79	909.581	0.386926	12	control
211008 series 4	86463.5	80698.7	5764.81	0.0666733	824.9	189.855	0.230155	13	control
211010 series 9	92765.9	59591.9	33174	0.35761	4476.15	2090.93	0.467127	11	control
211013 series 8	93885	93337.6	547.442	0.00583098	537.855	0	0	14	control
211010 series 18	96593.7	82437.8	14155.9	0.14655	3031.47	616.518	0.203372	12	control
211010 series 8	101939	101939	0	0	0	0	0	14	control
211013 series 6	103661	99653.6	4007.28	0.0386575	482.547	250.714	0.519565	13	control
211013 series 4	105372	105372	0	0	0	0	0	14	control
211010 series 6	107109	103546	3563.14	0.0332663	454.155	203.846	0.448847	13	control
211008 series 1	107551	106383	1168.13	0.0108611	392.53	4.76449	0.0121379	13	control
211008 series 3	108431	102416	6014.61	0.0554695	883.518	466.875	0.528427	13	control
211010 series 10	109402	108126	1276.34	0.0116664	1276.34	0	0	14	control
211013 series 13	27618.2	9330.13	18288.1	0.662174	2482.88	670.34	0.269985		shgRNAi
211010 series 1	31514.6	9185.57	22329	0.708529	3204	950.92	0.296792		shgRNAi
211010 series 8	36826.4	13101	23725.4	0.64425	3395.75	914.996	0.269453		shgRNAi
210928 series 2	41214.1	16163	25051.1	0.607829	3782.65	978.249	0.258615		shgRNAi
211010 series 6	43523.3	15214.6	28308.7	0.650426	3947.45	1129.66	0.286175		shgRNAi
211013 series 12	43631.8	15236	28395.7	0.650804	3922.22	1330.18	0.339139		shgRNAi
211010 series 4	47984.8	16733.9	31251	0.651268	4232.9	935.448	0.220995		shgRNAi
211010 series 10	52858.6	18442.5	34416	0.651097	4477.49	1199.68	0.267935		shgRNAi
211010 series 9	55614.3	23555.2	32059.1	0.576455	4371.72	1327.53	0.303664		shgRNAi
211010 series 2	58968.9	24390.4	34578.6	0.586386	4740.4	724.161	0.152764		shgRNAi
210928 series 5	59339.5	28910.2	30429.3	0.5128	4413.95	996.298	0.225716		shgRNAi
210806 series 1	60203.9	40204.7	19999.1	0.33219	3004.91	1111.99	0.370058		shgRNAi
211010 series 3	62055.9	43285.5	18770.4	0.302475	5294.44	2037.62	0.384859		shgRNAi
211013 series 8	62207.5	38437.2	23770.4	0.382114	3186.56	2537.28	0.796244		shgRNAi
211008 series 2	62915.7	41997.8	20917.9	0.332476	3374.74	3039.28	0.900597		shgRNAi
211010 series 7	63841.6	31817.4	32024.2	0.501619	4483.42	581.24	0.129642		shgRNAi
211006 series 6	65731.2	45344.8	20386.4	0.310148	2611.2	1912.93	0.732587		shgRNAi
211013 series 3	65783.2	55804.6	9978.59	0.151689	1196.03	303.383	0.253657		shgRNAi
211008 series 1	65829	41846.5	23982.6	0.364316	4133.77	3871.91	0.936652		shgRNAi
211013 series 11	67050.6	30915.2	36135.4	0.538928	4803.12	1220.47	0.2541		shgRNAi
211006 series 4	69759.4	48187	21572.4	0.30924	3318.56	2293.05	0.690977		shgRNAi
211013 series 7	70158.7	50844.9	19313.8	0.275287	2810.61	2526.3	0.898845		shgRNAi
211013 series 1	71142.9	44542.6	26600.4	0.3739	2482.49	2183.66	0.879624		shgRNAi
211008 series 7	71248.2	38266.2	32982	0.462918	4284.78	1145.58	0.267361		shgRNAi
211010 series 13	72029.7	52657.8	19371.9	0.268943	2764.42	1957.78	0.708206		shgRNAi
211013 series 2	72389.1	56466.4	15922.7	0.219959	3009.01	4544.65	1.51035		shgRNAi
211013 series 9	72412.4	52557.7	19854.7	0.274189	3506.18	4454.54	1.27048		shgRNAi
211010 series 5	72832.2	51200.3	21632	0.297011	4179.46	2805.06	0.671153		shgRNAi
211008 series 9	72868.3	45293.1	27575.2	0.378425	4279.81	3377.53	0.789177		shgRNAi
211008 series 3	73064.3	53640.2	19424.1	0.265849	2511.95	2691.43	1.07145		shgRNAi
211013 series 6	74712.4	52247.4	22465	0.300686	2877.01	3115.08	1.08275		shgRNAi
211010 series 14	75286.2	50043.6	25242.7	0.335289	3519.62	3302.47	0.938302		shgRNAi
211008 series 6	77600.1	43579.2	34021	0.438414	4757.9	930.707	0.195613		shgRNAi
211013 series 10	83253.4	61892.2	21361.3	0.256581	3762.34	3144.29	0.835728		shgRNAi
211010 series 11	93639.8	56043.5	37596.3	0.4015	4819.76	4445.16	0.922278		shgRNAi
211008 series 5	100994	70744.3	30249.8	0.299521	3535.74	2372.64	0.671046		shgRNAi
211008 series 4	102329	77110.5	25218	0.246442	2448.41	2305.08	0.941458		shgRNAi

## Sheet: Ring Canal phenotype
data storage	genotype	posterior NC ring canal phenotype	stage
170219 series 35	TJ-Gal4, mef-Gal80 x UAS shgRNAi 38207	yes	11
170219 series 31	TJ-Gal4, mef-Gal80 x UAS shgRNAi 38207	yes	11
170219 series 20	TJ-Gal4, mef-Gal80 x UAS shgRNAi 38207	yes	11
170219 series 14	TJ-Gal4, mef-Gal80 x UAS shgRNAi 38207	yes	11
170219 series 5	TJ-Gal4, mef-Gal80 x UAS shgRNAi 38207	yes	11
170221 series 29	TJ-Gal4, mef-Gal80 x UAS shgRNAi 38207	yes	11
170221 series 17	TJ-Gal4, mef-Gal80 x UAS shgRNAi 38207	yes	11
170221 series 7	TJ-Gal4, mef-Gal80 x UAS shgRNAi 38207	yes	11
170911 series 5	TJ-Gal4,UAS-mCD8tom;UAS-Dcr2 x UAS-shgRNAi 32904	yes	11
170911 series 4	TJ-Gal4,UAS-mCD8tom;UAS-Dcr2 x UAS-shgRNAi 32904	yes	11
171001 series 3	TJ-Gal4,UAS-mCD8tom;UAS-Dcr2 x UAS-shgRNAi 32904	yes	11
171001 series 1	TJ-Gal4,UAS-mCD8tom;UAS-Dcr2 x UAS-shgRNAi 32904	yes	11
180522 series 1	TJ-Gal4, mef-Gal80 x UAS shgRNAi 32904	yes	11
191028 series 9	TJ-Gal4, mef-Gal80 x UAS shgRNAi 32904	yes	11
191028 series 1	TJ-Gal4, mef-Gal80 x UAS shgRNAi 32904	yes	11
210317 series 2	TJ-Gal4,UAS-mCD8tom;UAS-Dcr2 x UAS-shgRNAi 32904	yes	11
211006 series 6	TJ-Gal4,UAS-mCD8tom;UAS-Dcr2 x UAS-shgRNAi 38207	no	11
211006 series 4	TJ-Gal4,UAS-mCD8tom;UAS-Dcr2 x UAS-shgRNAi 38207	yes	11
211006 series 1	TJ-Gal4,UAS-mCD8tom;UAS-Dcr2 x UAS-shgRNAi 38207	no	11
211008 series 9	TJ-Gal4,UAS-mCD8tom;UAS-Dcr2 x UAS-shgRNAi 38207	yes	11
211008 series 8	TJ-Gal4,UAS-mCD8tom;UAS-Dcr2 x UAS-shgRNAi 38207	yes	11
211008 series 6	TJ-Gal4,UAS-mCD8tom;UAS-Dcr2 x UAS-shgRNAi 38207	yes	11
211008 series 4	TJ-Gal4,UAS-mCD8tom;UAS-Dcr2 x UAS-shgRNAi 38207	yes	11
211008 series 3	TJ-Gal4,UAS-mCD8tom;UAS-Dcr2 x UAS-shgRNAi 38207	yes	11
211008 series 2	TJ-Gal4,UAS-mCD8tom;UAS-Dcr2 x UAS-shgRNAi 38207	yes	11
211010 series 11	TJ-Gal4,UAS-mCD8tom;UAS-Dcr2 x UAS-shgRNAi 38207	yes	11
211010 series 7	TJ-Gal4,UAS-mCD8tom;UAS-Dcr2 x UAS-shgRNAi 38207	no	11
211010 series 3	TJ-Gal4,UAS-mCD8tom;UAS-Dcr2 x UAS-shgRNAi 38207	yes	11
211013 series 8	TJ-Gal4,UAS-mCD8tom;UAS-Dcr2 x UAS-shgRNAi 38207	yes	11
211013 series 6	TJ-Gal4,UAS-mCD8tom;UAS-Dcr2 x UAS-shgRNAi 38207	yes	11
211013 series 6	TJ-Gal4,UAS-mCD8tom;UAS-Dcr2 x UAS-shgRNAi 38207	yes	12
211013 series 1	TJ-Gal4,UAS-mCD8tom;UAS-Dcr2 x UAS-shgRNAi 38207	yes	11
211008 series 7	TJ-Gal4,UAS-mCD8tom;UAS-Dcr2 x UAS-GFP	no	11
211008 series 5	TJ-Gal4,UAS-mCD8tom;UAS-Dcr2 x UAS-GFP	no	11
211008 series 5	TJ-Gal4,UAS-mCD8tom;UAS-Dcr2 x UAS-GFP	no	11
211010 series 18	TJ-Gal4,UAS-mCD8tom;UAS-Dcr2 x UAS-GFP	no	12
211010 series 13	TJ-Gal4,UAS-mCD8tom;UAS-Dcr2 x UAS-GFP	no	12
211010 series 9	TJ-Gal4,UAS-mCD8tom;UAS-Dcr2 x UAS-GFP	yes	11
211010 series 8	TJ-Gal4,UAS-mCD8tom;UAS-Dcr2 x UAS-GFP	no	12
211010 series 4	TJ-Gal4,UAS-mCD8tom;UAS-Dcr2 x UAS-GFP	no	11
211010 series 3	TJ-Gal4,UAS-mCD8tom;UAS-Dcr2 x UAS-GFP	no	11
211010 series 2	TJ-Gal4,UAS-mCD8tom;UAS-Dcr2 x UAS-GFP	no	10b/11
211013 series 9	TJ-Gal4,UAS-mCD8tom;UAS-Dcr2 x UAS-GFP	no	11
211013 series 5	TJ-Gal4,UAS-mCD8tom;UAS-Dcr2 x UAS-GFP	no	11
211013 series 5	TJ-Gal4,UAS-mCD8tom;UAS-Dcr2 x UAS-GFP	no	12/13

## Sheet: control NCFC interface 
control data
data storage	NC number	area	area_prop	perimeter	interface	interface_prop	nuclei	nuclei/area	EC data	Area	Perim.
201008 series 2	NC1	6080.4	0.0846985	301.737	180.146	0.59703	1695.59	0.278862	OO	37537.8	727.318
	NC2	6171.99	0.0859744	311.024	113.136	0.363753	1737.07	0.281444	NC	34251	839.378
	NC3	5413.54	0.0754093	291.604	192.355	0.659645	1440.71	0.26613	germline	71788.7
	NC4	5412.6	0.0753962	292.762	110.718	0.378184	1505.84	0.278209
	NC5	4641.76	0.0646586	263.816	101.635	0.38525	1360.19	0.293033
	NC6	4228.84	0.0589067	257.451	98.932	0.384275	1331.1	0.314766
	NC7	5071	0.0706379	269.298	167.304	0.62126	1173.06	0.231327
201008 series 3	NC1	1600.57	0.0147612	161.564	161.564	1	1183.24	0.739262		Area	Perim.
	NC2	841.049	0.00775654	109.207	109.207	1	524.154	0.623215	OO	102416	1284.38
	NC3	980.84	0.00904576	115.129	115.129	1	634.556	0.646952	NC	6014.61	376.985
	NC4	848.46	0.00782489	109.411	109.411	1	622.034	0.733133	germline	108431
	NC5	1217.74	0.0112306	135.268	135.268	1	1116.29	0.916684
	NC6	812.682	0.00749493	112.743	112.743	1	518.276	0.637735
	NC7	222.849	0.00205522	54.36	54.36	1	222.849	1
	NC8	493.998	0.00455588	83.121	83.121	1	347.562	0.70357
	NC9	353.951	0.0032643	69.012	69.012	1	333.762	0.942961
	NC10	673.401	0.00621042	108.489	108.489	1	527.221	0.782923
	NC11	1673.15	0.0154306	162.95	162.95	1	1457.72	0.871239
201008 series 4	NC1	873.255	0.0100997	108.111	108.111	1	873.255	1		Area	Perim.
	NC2	905.933	0.0104776	108.631	108.631	1	905.933	1	OO	80698.7	1136.2
	NC3	826.888	0.00956343	106.285	106.285	1	826.888	1	NC	5764.81	379.987
	NC4	628.17	0.00726515	91.418	91.418	1	628.17	1	germline	86463.5
	NC5	682.707	0.0078959	98.84	98.84	1	682.707	1
	NC6	553.54	0.00640201	85.16	85.16	1	553.54	1
	NC7	712.956	0.00824574	97.208	97.208	1	712.956	1
	NC8	709.644	0.00820744	102.821	102.821	1	709.644	1
	NC9	1113.04	0.012873	120.352	120.352	1	1113.04	1
	NC10	927.13	0.0107228	119.16	119.16	1	927.13	1
	NC11	1140.64	0.0131922	130.288	130.288	1	1140.64	1
201008 series 5	NC1	3471.33	0.0463644	235.697	146.558	0.621807	1120.58	0.32281		Area	Perim.
	NC2	3694.85	0.0493497	245.919	100.228	0.407565	1144.68	0.309805	OO	36609.7	721.336
	NC3	4090.66	0.0546363	248.444	83.109	0.334518	1322.06	0.323191	NC	38260.9	831.695
	NC4	4187.26	0.0559265	257.658	89.606	0.347771	1202.3	0.287134	germline	74870.7
	NC5	4750.65	0.0634515	266.422	119.763	0.449524	1462.16	0.307781
	NC6	4153.93	0.0554814	258.814	133.414	0.515482	1225.09	0.294923
	NC7	8337.98	0.111365	342.815	211.658	0.617412	2338.14	0.28042
	NC8	5076.23	0.0677999	275.175	176.968	0.643111	2112.74	0.416203
201008 series 7	NC1	4464.25	0.0546599	256.318	183.429	0.715631	1254.65	0.281044		Area	Perim.
	NC2	2230.8	0.0273138	183.728	88.707	0.482817	633.069	0.283785	OO	65116.3	976.114
	NC3	2066.04	0.0252964	176.844	93.224	0.527154	768.458	0.371947	NC	16557	614.681
	NC4	1524.67	0.018668	167.676	93.803	0.55943	531.386	0.348524	germline	81673.2
	NC5	2336.44	0.0286072	213.184	152.542	0.715542	1242.22	0.531673
	NC6	2607.22	0.0319226	208.396	124.475	0.5973	1348.24	0.517117
201010 series 1	NC1	7791.74	0.118384	342.413	193.054	0.563805	2351.01	0.301731		Area	Perim.
	NC2	4728.2	0.0718382	281.328	96.952	0.344623	1347.76	0.285047	OO	25361	598.503
	NC3	5662.69	0.0860364	297.771	103.044	0.346051	1525.18	0.269338	NC	40456.3	801.285
	NC4	5172.11	0.0785828	282.048	83.647	0.29657	1313.73	0.254004	germline	65817.3
	NC5	4525.48	0.0687582	281.66	139.57	0.495527	1105.14	0.244204
	NC6	4506.6	0.0684714	264.093	100.615	0.380983	1767.26	0.39215
201010 series 2	NC1	8728.34	0.131533	364.968	222.506	0.609659	2063.16	0.236374		Area	Perim.
	NC2	7898.69	0.119031	340.399	189.88	0.557816	2379.43	0.301244	OO	27125.3	619.513
	NC3	7545.09	0.113702	343.32	120.125	0.349892	2156.96	0.285876	NC	39233.2	799.233
	NC4	5957.82	0.0897824	302.339	94.459	0.312427	1633.27	0.274139	germline	66358.5
	NC5	4731.52	0.0713024	277.443	140.304	0.505704	1231.05	0.260181
201010 series 3	NC1	5544.19	0.0668977	289.219	188.516	0.651811	2054.4	0.370549		Area	Perim.
	NC2	7167.65	0.0864868	366.437	196.014	0.534919	2164.02	0.301915	OO	46100.5	809.813
	NC3	4421.17	0.053347	261.465	107.611	0.411569	1349.21	0.30517	NC	36775.2	837.875
	NC4	3346.41	0.0403787	228.938	106.696	0.466048	989.168	0.295591	germline	82875.7
	NC5	4633.26	0.0559062	253.83	96.664	0.380822	1444.13	0.311688
	NC6	4577.46	0.0552329	256.714	101.657	0.395993	1304.53	0.284989
	NC7	4122.49	0.0497431	250.379	119.924	0.47897	1441.55	0.34968
	NC8	5356.52	0.0646332	286.939	171.019	0.596012	1484.05	0.277055
201010 series 4	NC1	8310.72	0.101913	346.358	198.57	0.573309	2521.08	0.303353		Area	Perim.
	NC2	6214.03	0.0762017	301.262	202.472	0.672079	2927.19	0.471062	OO	37972.9	742.924
	NC3	6755.38	0.0828402	315.028	106.04	0.336605	2219.42	0.328542	NC	43574.2	909.639
	NC4	8053.35	0.098757	344.365	122.029	0.354359	1798.22	0.223288	germline	81547.1
	NC5	5494.94	0.0673836	291.364	117.28	0.402521	2055.79	0.374124
	NC6	4453.34	0.0546107	262.933	118.779	0.451746	1295.99	0.291014
	NC7	5539.02	0.0679242	296.156	203.483	0.68708	1294.4	0.233687
201010 series 5	NC1	6024.51	0.11994	305.082	111.678	0.366059	2431.3	0.403567		Area	Perim.
	NC2	5314.88	0.105812	286.963	146.861	0.511777	1949.21	0.366745	OO	15875.4	513.466
	NC3	5099.67	0.101528	273.85	93.012	0.339646	1354.96	0.265696	NC	34353.9	763.337
	NC4	5546.24	0.110418	291.718	99.665	0.341648	1363.92	0.245917	germline	50229.3
	NC5	4055.05	0.0807308	243.322	77.469	0.318381	1400.62	0.345401
	NC6	3594.68	0.0715655	235.395	71.774	0.304909	1103.35	0.306938
	NC7	4539.05	0.0903665	270.611	111.303	0.411303	1232.09	0.271443
	NC8	3311.36	0.0659249	227.846	136.12	0.597421	1001.76	0.302522
201010 series 6	NC1	880.875	0.00822407	113.385	113.385	1	880.875	1		Area	Perim.
	NC2	402.576	0.00375855	80.439	80.439	1	402.576	1	OO	103546	1282.9
	NC3	306.739	0.00286379	63.19	63.19	1	306.739	1	NC	3563.14	293.874
	NC4	506.4	0.00472788	83.068	83.068	1	506.4	1	germline	107109
	NC5	475.341	0.0044379	81.881	81.881	1	475.341	1
	NC6	336.91	0.00314547	66.966	66.966	1	336.91	1
	NC7	203.211	0.00189723	51.885	51.885	1	203.211	1
	NC8	521.189	0.00486595	93.169	93.169	1	521.189	1
201010 series 7	NC1	4049.7	0.0494602	252.785	190.232	0.752545	1649.53	0.40732		Area	Perim.
	NC2	1848.87	0.0225808	217.467	158.869	0.730543	943.322	0.510215	OO	67420.5	997.268
	NC3	2218.76	0.0270984	188.357	123.473	0.655526	1052.25	0.47425	NC	14457.5	600.199
	NC4	2501.66	0.0305535	218.362	105.24	0.481952	973.653	0.389202	germline	81878.1
	NC5	1856.12	0.0226693	167.569	88.91	0.530587	817.991	0.440699
	NC6	3908.73	0.0477384	245.046	137.535	0.561262	1653.91	0.423133
	NC7	3701.18	0.0452036	231.879	183.668	0.792086	1077.81	0.291207
201010 series 9	NC1	2399.63	0.0258675	207.26	145.669	0.702832	1123.19	0.468071		Area	Perim.
	NC2	1909.32	0.0205821	201.162	139.459	0.693267	1059.67	0.555002	OO	59591.9	937.972
	NC3	8308.86	0.089568	355.469	205.121	0.577043	2915.67	0.350911	NC	33174	839.207
	NC4	5269.63	0.0568056	317.015	129.894	0.409741	1328.13	0.252035	germline	92765.9
	NC5	4588.52	0.0494635	289.636	121.251	0.418632	1312.37	0.28601
	NC6	3762.53	0.0405594	263.631	107.139	0.406398	970.422	0.257917
	NC7	3430.55	0.0369808	224.881	91.947	0.40887	1091.67	0.318219
	NC8	6140.13	0.0661895	296.85	194.753	0.656065	1712.03	0.278827
201010 series 11	NC1	5891.05	0.124891	314.101	125.523	0.399626	1575.49	0.267438		Area	Perim.
	NC2	5970.28	0.12657	305.646	114.592	0.374917	2068.83	0.346522	OO	14263.8	489.963
	NC3	4564.69	0.0967718	266.389	102.352	0.38422	1423.43	0.311835	NC	32905.8	712.251
	NC4	3269.21	0.0693075	232.237	74.826	0.322197	1064.43	0.325594	germline	47169.6
	NC5	2731.83	0.057915	203.809	95.88	0.47044	853.442	0.312407
	NC6	3664.99	0.0776981	239.834	147.036	0.613074	1189.18	0.324471
201010 series 12	NC1	8237.24	0.118254	363.537	214.36	0.589651	2145.35	0.260445		Area	Perim.
	NC2	9554.88	0.13717	387.227	230.8	0.596033	2029.57	0.212412	OO	27144	617.6
	NC3	6402.29	0.0919113	306.565	84.111	0.274366	1806.76	0.282205	NC	42513.2	879.183
	NC4	8881.07	0.127497	353.569	104.172	0.29463	2221.61	0.250151	germline	69657.2
	NC5	5358.71	0.0769297	279.547	94.294	0.33731	1393.1	0.259969
	NC6	6145.31	0.0882222	315.58	160.304	0.507966	1639.55	0.266796
201010 series 13	NC1	2207.11	0.0262688	213.828	171.933	0.804071	1141.88	0.517366		Area	Perim.
	NC2	2393.78	0.0284905	258.424	200.755	0.776843	1103.36	0.460926	OO	71100.6	1035.43
	NC3	1652.85	0.019672	194.726	114.512	0.588067	763.175	0.461733	NC	12919.8	596.679
	NC4	2037.32	0.0242479	192.255	89.463	0.465335	977.054	0.479579	germline	84020.3
	NC5	1700.51	0.0202393	156.576	85.78	0.547849	863.263	0.507649
	NC6	4113.16	0.0489544	245.057	175.169	0.714809	967.522	0.235226
201010 series 14	NC1	7484.35	0.122369	348.364	162.372	0.466099	2389.68	0.31929		Area	Perim.
	NC2	5367.6	0.0877598	309.97	137.615	0.443962	1655.38	0.308401	OO	23979.2	586.851
	NC3	4205.07	0.0687526	260.656	82.527	0.316613	1086.14	0.258293	NC	37183.2	836.824
	NC4	5934.48	0.0970283	299.374	93.314	0.311697	1928.47	0.32496	germline	61162.4
	NC5	3854.07	0.0630138	248.72	87.337	0.351146	1302.02	0.33783
	NC6	5602.83	0.0916059	316.64	150.506	0.475322	1434.95	0.256112
	NC7	4381.74	0.0716412	291.034	172.022	0.591072	1282	0.292577
201010 series 16	NC1	6135.99		312.02	115.783	0.371076	1649.94	0.268895		Area	Perim.
	NC2	4648.81	0.124707	271.512	107.509	0.395964	1421.65	0.30581	OO	10230.7	418.272
	NC3	3259.97	0.0874502	220.726	69.261	0.313787	1124.07	0.344811	NC	27047.2	639.949
	NC4	2705.88	0.0725867	211.636	53.672	0.253605	1096.93	0.405388	germline	37278
	NC5	3008.32	0.0806996	215.341	64.07	0.297528	845.999	0.28122
	NC6	2738.51	0.0734619	212.635	75.634	0.355699	779.131	0.284509
	NC7	2492.79	0.0668703	186.857	107.032	0.572802	751.27	0.301377
201010 series 17	NC1	5948.34	0.124853	316.063	110.245	0.348807	2161.43	0.363366		Area	Perim.
	NC2	6731.4	0.141289	324.373	146.713	0.452297	1809.83	0.268864	OO	13497.8	446.139
	NC3	3892.19	0.0816952	242.12	70.513	0.291232	1241.3	0.318922	NC	34145	743.688
	NC4	3675.71	0.0771515	249.36	70.933	0.28446	1160.98	0.315852	germline	47642.8
	NC5	4446.24	0.0933246	256.748	66.556	0.259227	1098.77	0.247124
	NC6	4176.22	0.087657	252.825	93.488	0.369774	1028.93	0.246378
	NC7	3046.35	0.0639414	222.993	115.92	0.519837	993.498	0.326128
201010 series 18	NC1	2256.05	0.0233561	212.117	133.797	0.63077	815.181	0.36133		Area	Perim.
	NC2	3625.18	0.0375302	267.1	122.392	0.458225	1428.77	0.394123	OO	82437.8	1134.61
	NC3	2678.39	0.0277284	214.699	108.511	0.50541	1028.22	0.383895	NC	14155.9	630.671
	NC4	2716.24	0.0281203	209.215	96.568	0.461573	1284.39	0.472857	germline	96593.7
	NC5	3881.57	0.0401846	288.07	211.494	0.734176	2330.22	0.600329
	NC6	3031.4	0.031383	211.098	135.777	0.643194	1040.32	0.343183
201010 series 19	NC1	8406.88	0.124112	345.523	192.848	0.558134	3433.31	0.408394		Area	Perim.
	NC2	9110.14	0.134494	362.972	189.778	0.522845	3165.01	0.347416	OO	26258.5	599.855
	NC3	4527.07	0.0668337	257.321	81.465	0.316589	1551.79	0.34278	NC	41477.7	817.117
	NC4	5599.1	0.0826602	290.858	99.997	0.3438	1301.3	0.232413	germline	67736.3
	NC5	4130.12	0.0609736	269.819	67.499	0.250164	1369.02	0.331471
	NC6	4318.84	0.0637596	261.638	92.498	0.353534	1321.67	0.306024
	NC7	5076.23	0.0749411	290.133	146.901	0.506323	1247	0.245654
201010 series 20_1	NC1	9221.79		385.06	174.805	0.453968	3572.09	0.387353		Area	Perim.
	NC2	7142.64	0.118913	326.755	165.462	0.506379	2973.27	0.416271	OO	19783	558.282
	NC3	4805.49	0.0800034	270.889	78.129	0.288417	1725.98	0.359169	NC	40283.1	782.885
	NC4	5144.25	0.0856433	297.097	112.004	0.376995	1180.41	0.229461	germline	60066
	NC5	4839.7	0.080573	271.648	104.371	0.384214	1173.21	0.242413
	NC6	3595.5	0.0598591	256.877	106.599	0.414981	855.018	0.237802
	NC7	3886.16	0.0646982	258.585	93.239	0.360574	1246	0.320625
201010 series 20_2	NC1	5661.28	0.105759	287.844	157.872	0.548464	2640.68	0.466446		Area	Perim.
	NC2	5327.66	0.0995262	292.999	166.076	0.566814	2517.47	0.472528	OO	24135.5	636.91
	NC3	4254	0.0794691	276.32	83.278	0.301382	1175.52	0.276333	NC	29394.7	701.281
	NC4	4827.35	0.09018	277.938	70.701	0.254377	1345.55	0.278734	germline	53530.2
	NC5	3589.33	0.0670524	247.908	99.303	0.400564	1079.83	0.300846
	NC6	2907.42	0.0543137	236.829	60.778	0.256632	934.243	0.32133
	NC7	2178.96	0.0407052	198.762	108.82	0.547489	919.067	0.421792
201010 series 21	NC1	7667.83	0.108537	337.122	186.633	0.553607	3139.56	0.409446		Area	Perim.
	NC2	6521.3	0.092308	309.521	177.876	0.574682	2890.26	0.443204	OO	25720.3	602.166
	NC3	5121.73	0.0724974	289.499	114.956	0.397086	1633.93	0.319019	NC	44926.8	853.509
	NC4	6285.75	0.0889738	302.998	97.462	0.321659	1745.6	0.277707	germline	70647.1
	NC5	5310.95	0.0751758	283.872	106.02	0.373478	1407.71	0.265058
	NC6	5744.72	0.0813157	287.294	96.828	0.337035	1658.03	0.288618
	NC7	4946.26	0.0700135	274.765	144.709	0.526665	1310.81	0.265011
201013 series 1	NC1	1330.21	0.017624	147.996	128.378	0.867442	1124.79	0.845572		Area	Perim.
	NC2	878.712	0.0116421	108.59	82.634	0.760972	779.418	0.887001	OO	69530.8	1043.34
	NC3	1123.71	0.014888	144.956	101.201	0.69815	842.736	0.74996	NC	5946.46	360.409
	NC4	952.822	0.012624	121.842	67.246	0.551911	575.435	0.603927	germline	75477.3
	NC5	938.971	0.0124404	118.849	80.741	0.679358	691.637	0.73659
	NC6	1396.94	0.0185082	149.008	124.019	0.832298	924.221	0.661602
201013 series 2	NC1	1005.09	0.014051	124.232	109.039	0.877705	948.716	0.943912		Area	Perim.
	NC2	606.372	0.00847697	94.496	68.951	0.729671	533.229	0.879376	OO	67727.4	1048.36
	NC3	686.294	0.00959426	98.129	96.497	0.983369	649.187	0.945931	NC	3804.32	352.592
	NC4	902.868	0.0126219	108.424	90.513	0.834806	831.687	0.921161	germline	71531.7
	NC5	308.449	0.00431206	74.038	55.048	0.74351	257.784	0.835743
	NC6	325.396	0.00454898	67.6	51.207	0.7575	281.332	0.864583
201013 series 5	NC1	2047.7	0.0280079	226.867	168.595	0.743145	861.529	0.420729		Area	Perim.
	NC2	2462.64	0.0336832	220.308	116.265	0.527738	709.593	0.288143	OO	56990.3	898.599
	NC3	2924.31	0.0399978	219.735	125.692	0.572016	634.547	0.21699	NC	16121.5	596.808
	NC4	3368.06	0.0460672	240.986	160.667	0.666707	990.851	0.294191	germline	73111.7
	NC5	1621.21	0.0221744	159.566	88.428	0.554178	828.697	0.51116
	NC6	2076.18	0.0283974	193.059	141.188	0.73132	1310.97	0.631434
	NC7	1105.93	0.0151266	131.108	104.501	0.79706	787.823	0.71236
201013 series 6	NC1	815.245	0.00786454	109.634	109.634	1	681.389	0.835809		Area	Perim.
	NC2	222.368	0.00214515	58.271	58.271	1	126.091	0.567038	OO	99653.6	1239.55
	NC3	384.795	0.00371206	76.653	76.653	1	0	0	NC	4007.28	251.282
	NC4	507.781	0.00489848	90.038	90.038	1	120.811	0.237919	germline	103661
201013 series 7	NC1	4619.25	0.123791	272.359	138.235	0.507547	1526.23	0.330407		Area	Perim.
	NC2	4118.11	0.110361	244.96	125.86	0.513798	1372.23	0.333219	OO	13568	459.469
	NC3	3127.23	0.0838061	229.582	82.212	0.358094	970.309	0.310277	NC	23747.1	645.134
	NC4	3381.15	0.090611	237.744	73.488	0.309106	892.604	0.263994	germline	37315
	NC5	2403.79	0.0644188	200.662	65.114	0.324496	864.273	0.359546
	NC6	2006.8	0.05378	195.07	109.154	0.559563	805.848	0.401558
201013 series 9	NC1	4908.4	0.0660922	277.557	186.472	0.671833	1813.3	0.369428		Area	Perim.
	NC2	3411.23	0.0459326	233.714	158.606	0.678633	1385.62	0.406192	OO	44990.3	790.003
	NC3	3947.59	0.0531548	276.77	108.762	0.392969	1045.19	0.264767	NC	29275.7	765.725
	NC4	3324.33	0.0447624	231.97	110.82	0.477734	1194.17	0.359223	germline	74266
	NC5	4844.89	0.0652369	285.832	98.476	0.344524	1071.82	0.221228
	NC6	3714.95	0.0500222	238.638	94.361	0.395415	1453.27	0.391195
	NC7	4998.19	0.0673011	261.502	167.481	0.640458	1300.15	0.260125

## Sheet: shgRNAi NCFC interface
shgRNAi data
data storage		area	area_prop	perimeter	interface	interface_prop	nuclei	nuclei/area	EC data	Area	Perim.
210928 series 2	NC1	4955.38	0.120235	273.482	106.128	0.388062	1647.71	0.33251	OO	16163	517.597
	NC2	5085.54	0.123393	276.277	121.474	0.439682	1783.28	0.350657	NC	25051.1	645.612
	NC3	2885.26	0.0700067	205.794	55.914	0.271699	870.321	0.301644	germline	41214.1
	NC4	3291.14	0.0798549	229.53	87.79	0.382477	758.726	0.230536
	NC5	3046.12	0.0739098	221.151	55.822	0.252416	803.405	0.263747
	NC6	3432.42	0.0832828	228.778	131.141	0.573224	942.644	0.274629
210928 series 5	NC1	5589.67	0.0941983	308.033	106.103	0.344453	1764.54	0.315678		Area	Perim.
	NC2	4626.85	0.0779726	286.482	80.47	0.28089	1935.58	0.418337	OO	28910.2	632.869
	NC3	4881.8	0.0822691	291.82	93.077	0.318953	1464.12	0.299913	NC	30429.3	714.807
	NC4	4709.98	0.0793734	280.599	71.026	0.253123	1303.12	0.276673	germline	59339.5
	NC5	4013.05	0.0676288	248.226	81.488	0.328281	945.28	0.235551
	NC6	2662.34	0.0448662	201.493	105.734	0.524753	822.274	0.308854
211006 series 1	NC1	3936.24	0.0653818	245.518	120.985	0.492774	1033.78	0.26263		Area	Perim.
	NC2	3142.07	0.0521906	210.529	61.513	0.292183	931.187	0.296361	OO	40204.7	782.986
	NC3	3072.77	0.0510394	210.712	78.029	0.370311	773.072	0.251588	NC	19999.1	624.305
	NC4	2066.26	0.034321	186.817	79.198	0.423934	827.738	0.400597	germline	60203.9
	NC5	1029.04	0.0170926	144.779	18.413	0.12718	655.705	0.637201
	NC6	3609.1	0.059948	218.061	11.267	0.051669	811.524	0.224855
	NC7	4178.86	0.0694118	245.034	88.46	0.361011	1022.01	0.244567
211006 series 4	NC1	8087.16	0.115929	344.623	236.726	0.686913	614.464	0.0759802		Area	Perim.
	NC2	1655.43	0.0237306	153.111	46.89	0.306248	1191.12	0.71952	OO	48187	856.268
	NC3	4082.19	0.0585182	235.34	87.447	0.371577	719.429	0.176236	NC	21572.4	657.452
	NC4	1452	0.0208144	145.393	43.361	0.298233	707.531	0.487281	germline	69759.4
	NC5	1521.12	0.0218053	177.092	46.606	0.263174	624.026	0.41024
	NC6	2447.78	0.0350889	188.671	92.856	0.492158	762.277	0.311415
	NC7	5997.12	0.0859686	303.834	109.478	0.360322	824.322	0.137453
	NC8	4272.63	0.0612481	263.382	194.886	0.739937	859.14	0.20108
	NC9	2633.48	0.0377509	193.57	67.132	0.34681	1208.78	0.459005
	NC10	1036.73	0.0148616	120.242	64.874	0.539529	572.492	0.552207
211006 series 6	NC1	5538.19	0.0842552	272.255	119.472	0.438824	780.963	0.141014		Area	Perim.
	NC2	3207.79	0.0488016	209.685	61.015	0.290984	819.416	0.255446	OO	45344.8	789.807
	NC3	1134.93	0.0172662	132.76	52.683	0.396829	998.192	0.879519	NC	20386.4	640.097
	NC4	739.354	0.0112481	99.587	0	0	739.354	1	germline	65731.2
	NC5	2435.72	0.0370558	183.451	0	0	718.693	0.295064
211008 series 1	NC1	6651.84	0.101047	313.684	14.839	0.0473056	831.284	0.124971		Area	Perim.
	NC2	2897.85	0.0440208	196.578	67.796	0.344881	752.208	0.259575	OO	41846.5	883.461
	NC3	1225.88	0.0186223	129.263	0	0	851.445	0.694555	NC	23982.6	694.076
	NC4	1742.82	0.0264749	151.382	0	0	969.473	0.556267	germline	65829
	NC5	1371.51	0.0208344	136.33	0	0	590.922	0.430855
	NC6	3204.56	0.0486801	211.725	21.158	0.0999315	1045.42	0.326228
	NC7	11841.9		423.806	146.091	0.344712	1100.81	0.0929587
211008 series 2	NC1	3372.9	0.0536098	212.959	17.361	0.0815227	1494.04	0.442955		Area	Perim.
	NC2	1042.87	0.0165757	117.232	21.345	0.182075	1042.87	1	OO	41997.8	788.654
	NC3	8780.65	0.139562	342.799	14.789	0.0431419	1028	0.117075	NC	20918	681.918
	NC4	1395	0.0221725	134.367	38.079	0.283395	374.831	0.268696	germline	62915.7
	NC5	6312.24	0.100329	284.49	13.873	0.0487645	1004.12	0.159075
	NC6	1575.86	0.0250471	145.242	25.304	0.17422	760.037	0.4823
	NC7	1143.68	0.0181779	122.311	18.543	0.151605	660.212	0.577272
211008 series 3	NC1	3580.18	0.0490004	225.634	132.787	0.588506	599.143	0.16735		Area	Perim.
	NC2	4750.67	0.0650204	259.636	110.266	0.424695	680.177	0.143175	OO	53640.2	929.815
	NC3	957.924	0.0131107	112.766	42.959	0.380957	689.377	0.719657	NC	19424.1	621.518
	NC4	1195.94	0.0163683	136.366	85.039	0.623609	611.474	0.511292	germline	73064.3
	NC5	952.64	0.0130384	112.666	34.917	0.309916	849.096	0.891308
	NC6	444.904	0.00608921	79.987	57.838	0.723093	444.904	1
	NC7	892.549	0.0122159	116.648	56.877	0.487595	587.008	0.657676
	NC8	1258.38	0.0172229	154.425	90.448	0.585708	619.304	0.492145
	NC9	8574.34	0.117353	354.278	191.885	0.541623	777.066	0.0906269
211008 series 4	NC1	6574.63	0.0642502	336.262	215.239	0.640093	1338.76	0.203626		Area	Perim.
	NC2	738.242	0.00721443	98.154	64.096	0.653015	571.697	0.774403	OO	77110.5	1071.01
	NC3	3778.6	0.0369262	227.189	0	0	775.76	0.205304	NC	25218	739.129
	NC4	1505.08	0.0147083	142.15	63.93	0.449736	1011.85	0.672291	germline	102329
	NC5	1167.87	0.011413	128.92	23.914	0.185495	975.477	0.835259
	NC6	926.062	0.00904989	111.905	43.21	0.386131	619.51	0.668972
211008 series 5	NC1	1531.68	0.0151661	161.937	64.306	0.397105	877.116	0.572649	OO	70744.3	1063.57
	NC2	4988.87	0.0493976	265.761	54.821	0.206279	1026.34	0.205725	NC	30249.8	794.139
	NC3	4339.43	0.0429671	275.41	36.174	0.131346	709.948	0.163604	germline	100994
	NC4	1984.47	0.0196494	165.946	61.061	0.367957	934.547	0.47093
	NC5	1462.2	0.0144781	154.695	50.443	0.32608	721.742	0.4936
	NC6	7928.14	0.078501	345.003	99.446	0.288247	1045.57	0.13188
	NC7	1277.34	0.0126477	136.85	53.209	0.388813	972.237	0.76114
	NC8	4773.75	0.0472676	272.535	76.388	0.280287	834.555	0.174822
211008 series 6	NC1	5057.65	0.0651757	277.239	82.551	0.297761	1315.61	0.260123		Area	Perim.
	NC2	5607.35	0.0722596	295.399	79.142	0.267916	1286.52	0.229434	OO	43579.2	832.704
	NC3	3264.4	0.0420669	235.831	79.288	0.336207	1003.96	0.307549	NC	34021	774.552
	NC4	4144	0.053402	264.754	89.717	0.338869	961.75	0.232082	germline	77600.1
	NC5	4168.34	0.0537156	258.854	70.924	0.273992	1049.03	0.251665
	NC6	5190.37	0.0668861	293.949	91.464	0.311156	1119.76	0.215738
	NC7	5873.18	0.0756851	295.274	169.374	0.573616	1200.76	0.204448
211008 series 8	NC1	2635.78	0.0369943	195.905	46.247	0.236069	1251.34	0.474751		Area	Perim.
	NC2	6145.08	0.086249	301.037	131.246	0.43598	1638.47	0.266632	OO	38266.2	764.002
	NC3	4398.04	0.0617284	266.841	72.842	0.272979	1021.26	0.232209	NC	32982	737.885
	NC4	3771.89	0.0529402	253.039	66.745	0.263774	917.066	0.243132	germline	71248.2
	NC5	4729.84	0.0663854	269.422	84.263	0.312755	1397.94	0.295558
	NC6	5335.83	0.0748907	281.327	87.272	0.310216	1216.73	0.228031
	NC7	4166.06	0.0584725	247.8	150.938	0.609112	1327.21	0.318576
	NC8	3095.74	0.0434501	203.652	86.816	0.426296	1653.49	0.534119
211008 series 9	NC1	8543.2	0.117242	366.046	258.381	0.70587	883.664	0.103435		Area	Perim.
	NC2	5765.31	0.0791197	286.583	283.676	0.989856	528.028	0.091587	OO	45293.1	881.999
	NC3	2396.37	0.0328863	183.192	180.682	0.986299	515.506	0.21512	NC	27575.2	755.017
	NC4	960.051	0.0131752	123.885	68.351	0.551729	784.32	0.816957	germline	72868.3
	NC5	7318.93	0.100441	323.842	204.466	0.631376	1187.12	0.162199
	NC6	694.993	0.00953766	97.641	92.748	0.949888	694.993	1
211010 series 1	NC1	4252.64	0.134942	239.364	86.899	0.363041	972.636	0.228714		Area	Perim.
	NC2	4519.23	0.143401	250.52	87.425	0.348974	1275.28	0.282189	OO	9185.57	442.262
	NC3	2575.18	0.0817142	207.193	67.325	0.324939	901.651	0.350131	NC	22329	627.616
	NC4	3060.33	0.0971084	217.554	88.196	0.405398	755.537	0.246881	germline	31514.6
	NC5	2339.5	0.0742355	184.57	76.418	0.414033	747.587	0.31955
	NC6	2477.1	0.0786019	200.995	136.759	0.68041	797.412	0.321913
211010 series 2	NC1	6328.1	0.107312	305.235	177.746	0.582325	1988.5	0.314234		Area	Perim.
	NC2	4154.6	0.0704542	262.786	83.396	0.317353	1931.25	0.464846	OO	24390.4	621.297
	NC3	4765.98	0.0808218	288.515	110.817	0.384094	1768.44	0.371055	NC	34578.6	812.36
	NC4	4349.05	0.0737516	250.562	86.409	0.344861	1042.22	0.239643	germline	58968.9
	NC5	4670.73	0.0792066	267	87.179	0.326513	1269.51	0.2718
	NC6	5123.58	0.0868862	293.141	91.461	0.312003	1341.54	0.261837
	NC7	4424.53	0.0750316	273.104	87.552	0.320581	1136.78	0.256926
	NC8	4106.64	0.0696407	264.427	165.965	0.62764	956.256	0.232856
211010 series 3	NC1	7667.83	0.123563	337.122	186.633	0.553607	3139.56	0.409446		Area	Perim.
	NC2	6521.3	0.105088	309.521	177.876	0.574682	2890.26	0.443204	OO	43285.5	848.168
	NC3	5121.73	0.0825342	289.499	114.956	0.397086	1633.93	0.319019	NC	18770.4	572.252
	NC4	6285.75	0.101292	302.998	97.462	0.321659	1745.6	0.277707	germline	62055.9
	NC5	5310.95	0.0855834	283.872	106.02	0.373478	1407.71	0.265058
	NC6	5744.72	0.0925734	287.294	96.828	0.337035	1658.03	0.288618
	NC7	4946.26	0.0797065	274.765	144.709	0.526665	1310.81	0.265011
	NC8	757.019	0.012199	107.908	89.196	0.826593	374.14	0.265011
211010 series 4	NC1	5828.88	0.121473	288.713	113.278	0.392355	1538.8	0.263996		Area	Perim.
	NC2	4624.33	0.0963708	267.744	114.872	0.429037	1334.62	0.288609	OO	16733.9	508.576
	NC3	4649.48	0.0968949	261.001	81.099	0.310723	1131.35	0.243328	NC	31251	747.066
	NC4	4036.66	0.0841236	242.198	83.181	0.343442	1076.56	0.266696	germline	47984.8
	NC5	3611.99	0.0752736	235.012	81.659	0.347467	1032.4	0.285827
	NC6	4028.27	0.0839489	252.923	99.185	0.392155	940.345	0.233436
	NC7	2850.67	0.0594078	215.354	119.615	0.555434	944.087	0.331181
211010 series 5	NC1	4267.95	0.0585997	248.514	151.419	0.609298	1282.98	0.300607		Area	Perim.
	NC2	3002.56	0.0412257	202.201	71.714	0.354667	1091.36	0.363477	OO	51200.3	952.097
	NC3	8507.2	0.116805	480.055	278.091	0.57929	1448.98	0.170324	NC	21632	629.859
	NC4	4306.83	0.0591335	268.679	263.765	0.981711	709.988	0.164852	germline	72832.2
	NC5	812.737	0.011159	103.143	103.143	1	558.487	0.687168
211010 series 6	NC1	6345.51	0.145796	305.241	108.924	0.356846	1540.63	0.24279		Area	Perim.
	NC2	4148.99	0.0953281	270.475	109.276	0.404015	1067.42	0.257273	OO	15214.6	510.636
	NC3	3129.29	0.0718993	225.554	88.744	0.393449	1024.04	0.327243	NC	28308.7	701.512
	NC4	3806.87	0.0874675	241.997	74.579	0.308182	906.9	0.238227	germline	43523.3
	NC5	3806.87	0.0874675	241.997	68.959	0.284958	1147.07	0.301315
	NC6	3322.2	0.0763316	229.759	69.715	0.303427	1066.03	0.32088
	NC7	3072.43	0.0705927	216.22	136.597	0.63175	665.803	0.216703
211010 series 7	NC1	5109.11	0.0800279	279.189	103.552	0.370903	1559.73	0.305284		Area	Perim.
	NC2	4802.82	0.0752303	260.258	111.291	0.427618	1981.77	0.412627	OO	31817.4	693.647
	NC3	4072.88	0.0637967	247.733	81.918	0.330671	1436.57	0.352716	NC	32024.2	741.964
	NC4	3722.06	0.0583015	253.467	85.994	0.339271	1068.22	0.286998	germline	63841.6
	NC5	3880.91	0.0607897	253.56	79.361	0.312987	1247.01	0.321319
	NC6	5096.08	0.0798239	274.301	95.433	0.347913	1406.34	0.275965
	NC7	4700.08	0.073621	263.68	153.257	0.581223	1136.71	0.24185
211010 series 8	NC1	4976.8	0.135142	263.347	78.302	0.297334	1418.8	0.285083		Area	Perim.
	NC2	4245.63	0.115288	262.096	77.923	0.297307	1272.89	0.299812	OO	13101	471.743
	NC3	2851.38	0.0774277	208.553	65.002	0.311681	845.12	0.29639	NC	23725.4	633.82
	NC4	2783.18	0.0755755	215.9	74.492	0.34503	921.086	0.330948	germline	36826.4
	NC5	2344.63	0.0636672	193.521	66.447	0.343358	750.278	0.319998
	NC6	3285.99	0.0892291	232.116	148.718	0.640706	1048.58	0.319108
	NC7	3282.63	0.0891379	232.455	125.515	0.539954	1035.61	0.315483
211010 series 9	NC1	4720.44	0.0848783	297.907	118.17	0.396667	1122.82	0.237863		Area	Perim.
	NC2	6525.41	0.117333	305.335	116.205	0.380582	1833.96	0.281049	OO	23555.2	630.177
	NC3	4426.33	0.0795899	260.895	82.321	0.315533	1003.66	0.226749	NC	32059.1	773.251
	NC4	4254.16	0.076494	249.833	84.453	0.338038	1271.96	0.298992	germline	55614.3
	NC5	3879.82	0.069763	260.281	81.996	0.315029	1186.57	0.30583
	NC6	2424.17	0.043589	219.073	126.696	0.578328	778.069	0.320963
211010 series 10	NC1	6194.27	0.117186	300.509	102.43	0.340855	1578.62	0.254852		Area	Perim.
	NC2	3887.76	0.0735502	236.284	67.307	0.284856	1112.99	0.28628	OO	18442.5	523.299
	NC3	4741.84	0.089708	263.848	53.408	0.20242	1375.39	0.290055	NC	34416	742.802
	NC4	4625.53	0.0875078	263.967	104.837	0.397159	970.086	0.209724	germline	52858.6
	NC5	2938.02	0.0555827	211.231	132.874	0.629046	1095.25	0.372786
211010 series 11	NC1	11738	0.125353	430.946	276.947	0.642649	1688.43	0.143843		Area	Perim.
	NC2	8934.91	0.0954179	422.518	172.467	0.408189	1136.84	0.127235	OO	56043.5	909.209
	NC3	5918.12	0.0632009	312.475	60.408	0.193321	946.406	0.159917	NC	37596.3	822.485
	NC4	8190.97	0.0874732	404.145	281.621	0.696832	1010.16	0.123326	germline	93639.8
	NC5	1714.97	0.0183145	155.832	56.735	0.364078	1256.95	0.732929
	NC6	622.456	0.00664735	95.442	95.442	1	451.178	0.724835
	NC7	541.194	0.00577953	85.707	26.979	0.314782	442.422	0.817492
	NC8	897.431	0.00958386	134.021	64.907	0.484305	682.102	0.760061
211010 series 13	NC1	1192.29	0.0165527	126.872	11.945	0.09415	871.157	0.730661		Area	Perim.
	NC2	704.927	0.00978662	95.975	73.116	0.761823	676.071	0.959065	OO	52657.8	907.936
	NC3	2963.99	0.0411495	198.431	19.447	0.0980038	720.328	0.243027	NC	19371.9	627.771
	NC4	5703.15	0.0791777	292.468	16.704	0.0571139	865.669	0.151788	germline	72029.7
	NC5	1659.46	0.0230386	146.329	22.161	0.151446	730.065	0.43994
	NC6	4362.69	0.0605679	237.795	32.973	0.138661	1387.37	0.318008
211010 series 14	NC1	1601.62	0.0212737	146.133	0	0	942.585	0.58852		Area	Perim.
	NC2	1593.56	0.0211667	143.561	0	0	783.199	0.491478	OO	50043.6	872.244
	NC3	1361.35	0.0180823	153.955	28.342	0.184093	730.966	0.536944	NC	25242.7	679.571
	NC4	3582.6	0.0475864	227.751	25.284	0.111016	825.284	0.230359	germline	75286.2
	NC5	1502.53	0.0199575	146.107	25.569	0.175002	656.347	0.436829
	NC6	11200.9	0.148777	435.808	47.014	0.107878	1086.75	0.0970235
	NC7	4426.99	0.0588021	259.635	67.963	0.261764	779.617	0.176106
	NC8	2887.45	0.038353	195.952	104.011	0.530798	822.598	0.284887
211013 series 1	NC1	6867.38	0.0965294	298.096	16.901	0.0566965	683.552	0.099536		Area	Perim.
	NC2	1648.7	0.0231745	150.472	3.138	0.0208544	522.885	0.31715	OO	44542.6	812.228
	NC3	1292.24	0.018164	132.719	43.19	0.325424	452.822	0.350416	NC	26600.4	661.744
	NC4	1042.89	0.0146591	117.201	0	0	967.261	0.92748	germline	71142.9
	NC5	1967.92	0.0276615	161.259	0	0	828.094	0.420796
	NC6	2075.8	0.0291779	167.883	0	0	825.982	0.39791
211013 series 2	NC1	2210.17	0.0305318	173.651	0	0	1392.25	0.629929		Area	Perim.
	NC2	11036.8	0.152465	459.868	0	0	364.906	0.0330626	OO	56466.4	967.863
	NC3	631.916	0.00872943	95.757	95.757	1	573.945	0.908262	NC	15922.7	608.73
	NC4	817.728	0.0112963	106.568	106.568	1	532.099	0.650704	germline	72389.1
	NC5	348.398	0.00481285	67.6	67.6	1	301.945	0.866667
211013 series 3	NC1	1073.6	0.0163203	119.563	46.35	0.387662	705.051	0.656714		Area	Perim.
	NC2	1079.94	0.0164166	124.528	18.057	0.145004	983.961	0.911126	OO	55804.6	939.488
	NC3	916.201	0.0139276	110.23	0	0	738.451	0.805992	NC	9978.59	404.445
	NC4	1203.17	0.01829	130.903	7.563	0.0577756	1000.85	0.831844	germline	65783.2
	NC5	1707.25	0.0259527	163.109	26.997	0.165515	822.911	0.48201
211013 series 6	NC1	6149.67	0.0823112	306.77	12.317	0.0401506	1580.92	0.257074		Area	Perim.
	NC2	1523.27	0.0203884	150.349	45.17	0.300434	939.002	0.616439	OO	52247.4	939.935
	NC3	546.778	0.00731844	101.897	101.897	1	411.675	0.752911	NC	22465	715.375
	NC4	7514.49	0.100579	360.358	146.514	0.406579	1147.32	0.15268	germline	74712.4
	NC5	997.711	0.013354	128.226	0	0	445.274	0.446296
	NC6	530.156	0.00709596	92.55	0	0	530.156	1
211013 series 7	NC1	5101.84	0.0727186	383.966	82.855	0.215787	464.089	0.0909651		Area	Perim.
	NC2	1699.49	0.0242235	183.182	50.864	0.277669	519.295	0.305559	OO	50844.9	918.202
	NC3	5917.81	0.0843489	316.553	139.886	0.441904	308.794	0.0521805	NC	19313.8	652.477
	NC4	982.711	0.014007	115.63	0	0	768.17	0.781685	germline	70158.7
	NC5	351.209	0.00500592	68.39	68.39	1	351.209	1
211013 series 8	NC1	7372.24	0.11851	308.961	0	0	1364.05	0.185025		Area	Perim.
	NC2	4625.85	0.0743616	244.707	0	0	1025.03	0.221587	OO	38437.2	765.123
	NC3	1791.63	0.0288008	156.431	29.385	0.187846	738.166	0.412009	NC	23770.4	638.737
	NC4	677.859	0.0108967	97.516	0	0	677.859	1	germline	62207.5
	NC5	1126.63	0.0181108	124.32	0	0	1126.63	1
	NC6	3525.12	0.0566672	225.606	72.586	0.321738	1007.28	0.285744
211013 series 9	NC1	5662.64	0.0781999	313.82	49.534	0.157842	1339.36	0.236525		Area	Perim.
	NC2	10389.6	0.143478	415.671	153.67	0.369691	1318.83	0.126937	OO	52557.7	971.842
	NC3	745.748	0.0102986	98.112	0	0	635.379	0.852002	NC	19854.7	710.624
	NC4	412.308	0.00569388	74.718	0	0	412.308	1	germline	72412.4
	NC5	320.606	0.0044275	64.794	0	0	205.571	0.641195
211013 series 10	NC1	3057.83	0.0367292	220.164	58.732	0.266765	696.007	0.227615		Area	Perim.
	NC2	8484.1	0.101907	347.366	29.901	0.0860792	1392.88	0.164176	OO	61892.2	931.348
	NC3	1077.45	0.0129418	121	0	0	858.861	0.797122	NC	21361.3	627.274
	NC4	1015.45	0.012197	117.93	0	0	725.617	0.71458	germline	83253.4
	NC5	5176.85	0.0621819	273.913	65.997	0.240941	688.865	0.133066
211013 series 11	NC1	6723.54	0.100276	330.028	127.274	0.385646	1501.4	0.223305		Area	Perim.
	NC2	5939.57	0.0885835	295.446	105.279	0.356339	1882.84	0.317	OO	30915.2	679.455
	NC3	5383.95	0.0802969	281.22	72.607	0.258186	1413.96	0.262625	NC	36135.4	791.159
	NC4	3484.74	0.0519718	239.578	40.852	0.170516	1124.48	0.322687	germline	67050.6
	NC5	3864.44	0.0576347	243.053	74.309	0.305732	1295.35	0.335196
	NC6	4268.01	0.0636535	257.291	86.932	0.337874	924.525	0.216618
	NC7	3957.62	0.0590245	256.945	134.351	0.522878	1073.79	0.271323
211013 series 12	NC1	5553.4	0.127279	294.367	100.441	0.34121	1545.08	0.278222		Area	Perim.
	NC2	5610.18	0.12858	292.799	106.964	0.365315	1414.8	0.252184	OO	15236	493.188
	NC3	3889.99	0.089155	244.615	61.729	0.252352	893.959	0.22981	NC	28395.7	658.478
	NC4	4397.88	0.100795	258.552	64.079	0.247838	988.385	0.224741	germline	43631.8
	NC5	2967.94	0.0680225	216.308	84.556	0.390906	844.853	0.284659
	NC6	2405.97	0.0551426	200.637	56.259	0.280402	766.165	0.318443
	NC7	2630.18	0.0602813	187.693	97.302	0.51841	893.561	0.339734
211013 series 13	NC1	3645.11	0.131982	232.455	75.378	0.324269	1426.14	0.391248		Area	Perim.
	NC2	2948.25	0.10675	221.942	55.86	0.251687	1093.04	0.370741	OO	9330.13	402.398
	NC3	2678.82	0.0969947	199.861	66.182	0.33114	861.747	0.321689	NC	18288.1	523.847
	NC4	2421.45	0.0876757	202.783	72.526	0.357653	723.9	0.298954	germline	27618.2
	NC5	2011.31	0.0728256	167.74	51.882	0.3093	739.02	0.367432
	NC6	1963.09	0.0710796	165.602	53.987	0.326005	713.616	0.363516
	NC7	1712.12	0.0619925	153.936	84.792	0.550826	587.96	0.34341
